# Supplementary material for: Cardioprotection by Preconditioning with Intralipid Is Sustained in a Model of Endothelial Dysfunction for Isolated-Perfused Hearts
Source: Int J Mol Sci. 2024 Oct 12;25(20):10975. doi: 10.3390/ijms252010975 (PMC11507275; doi:10.3390/ijms252010975)
Supplement: Supplementary file 1 [file ijms-25-10975-s001.zip]

Archive with 1 entries (1 files):
- ijms-3197328-supplementary.pdf
